# Supplementary material for: An Internally Quenched Fluorescent Peptide Substrate for Protealysin
Source: Sci Rep. 2019 Oct 4;9:14352. doi: 10.1038/s41598-019-50764-2 (PMC6778150; doi:10.1038/s41598-019-50764-2)
Supplement: Supplementary file 2 — Supllementary sequences [file 41598_2019_50764_MOESM2_ESM.zip]

Archive with 2 entries (2 files):
- Supllementary_Sequences.fasta
- SUPPLEMENTARY TITLE.pdf
