# Supplementary material for: An Internally Quenched Fluorescent Peptide Substrate for Protealysin
Source: Sci Rep. 2019 Oct 4;9:14352. doi: 10.1038/s41598-019-50764-2 (PMC6778150; doi:10.1038/s41598-019-50764-2)
Supplement: Supplementary file 2 — Supllementary sequences [file 41598_2019_50764_MOESM2_ESM.zip › Supllementary_Sequences.fasta]

>AAV88082.1 / Serratia proteamaculans
ARSVIPPYMLR
>ABK04008.1 / Arthrobacter sp. FB24
YCSIIPPYMLR
>ABX20300.1 / Salmonella enterica subsp. arizonae serovar 62:z4,z23:-
CHTVIPPYILR
>AGS69427.1 / Streptomyces collinus Tu 365
FCTIVPPHVLD
>AJT67159.3 / Streptomyces lydicus
FCTIVPPHILS
>AKJ14705.1 / Streptomyces incarnatus
LNCIIPPHLLE
>ALR11416.1 / Mycobacteroides saopaulense
KRSIIPLAVLS
>AMM30956.1 / Sinomonas atrocyanea
HQGAVPPYLLE
>AMX08748.1 / Enterobacter asburiae
LHSVIPPYILR
>ARP91366.1 / Bordetella genomosp. 9
RRGFVPPYLLD
>ARP94224.1 / Bordetella genomosp. 13
PRCLIPPYLLD
>BAJ62481.1 / Anaerolinea thermophila UNI-1
LFCVIPPYMLE
>BAU83080.1 / Streptomyces laurentii
FCAIVPPHILT
>CCE34516.1 / Claviceps purpurea 20.1
NCFIVPPHLLK
>CCN18033.1 / Bordetella bronchiseptica MO211
RPSVVPPYLLD
>CDL86800.1 / Xenorhabdus cabanillasii JM26
THSIIPPNLFE
>CDQ35165.1 / Virgibacillus halodenitrificans
ACGFMPPHVLE
>CDZ94151.1 / Pseudomonas saudiphocaensis
PRGFIPPYILD
>CEA09149.1 / Arthrobacter saudimassiliensis
KCAIVPPYVLA
>CEJ85689.1 / Torrubiella hemipterigena
RCYIVPPHLLE
>CNG45156.1 / Mycobacterium tuberculosis
RCHIVPPHMLE
>CPW12242.1 / Mycobacteroides abscessus
QRFIIPPAVLS
>CRX38493.1 / Estrella lausannensis
SHGIIPAELID
>CUS04715.2 / Candidatus Promineofilum breve
LQCIVPPYMLR
>CUU55866.1 / Frankia irregularis
APCAVPPHVLE
>CZT43529.1 / Rhynchosporium secalis
ICSIIPPSLLL
>EFL13181.1 / Streptomyces sp. C
INCIIPPYILD
>EGU78318.1 / Fusarium oxysporum Fo5176
-MVAVPPHLLR
>EHK96529.1 / Glarea lozoyensis 74030
VCCIIPPPLLK
>EKS70758.1 / Burkholderia sp. SJ98
IYCILPPHMLE
>ELP68678.1 / Streptomyces turgidiscabies Car8
FCTIVPPHILT
>ELS53089.1 / Streptomyces viridochromogenes Tue57
FCTVVPPHVLD
>EME96700.1 / Streptomyces mobaraensis NBRC 13819 = DSM 40847
FCTIVPPHVLD
>EON22713.1 / Nocardioides sp. CF8
SCTFIPPWLLE
>EOY47580.1 / Streptomyces lividans 1326
FCTIVPPHVLD
>EPD59712.1 / Streptomyces sp. HGB0020
FCTVVPPHILD
>EPH39529.1 / Streptomyces aurantiacus JA 4570
FCTIVPPIVLD
>EQB49848.1 / Colletotrichum gloeosporioides Cg-14
VCYVVPPYLLR
>EST24280.1 / Streptomyces roseochromogenus subsp. oscitans DS 12.976
FCTIVPPHLLD
>ETH02531.1 / Bordetella pertussis 2356847
RPSVVPPYLLD
>ETH27757.1 / Bordetella pertussis CHLA-20
RPSVVPPYLLD
>EUA60358.1 / Mycobacteroides abscessus 1948
MCFIIPQDVLL
>EWZ28361.1 / Fusarium oxysporum Fo47
MCHFVPAYILD
>EXA35257.1 / Fusarium oxysporum f. sp. pisi HDV247
RHFIVPPHLLR
>EYE92158.1 / Aspergillus ruber CBS 135680
CCCIVPEYLLK
>GAM33320.1 / Talaromyces cellulolyticus
ICSIIPHYLLK
>GAO19435.1 / Ustilaginoidea virens
NCFIVPPHLLK
>GAP77594.1 / Brachybacterium sp. SW0106-09
VHGIVPPHLLR
>GAP86861.1 / Rosellinia necatrix
VCSIVPPYLLT
>GAP96138.1 / Leptolyngbya sp. NIES-2104
ICHIVPPHITD
>GAT80363.1 / Streptomyces sp. F-3
FCTIVPPHVLD
>GAW14206.1 / fungal sp. No.14919
VCSVVPPYLLT
>KCZ70564.1 / Candidatus Methanoperedens nitroreducens
IQCIIPPHMLK
>KCZ73391.1 / Candidatus Methanoperedens nitroreducens
VQGIIPPHMLK
>KFY10218.1 / Pseudogymnoascus sp. VKM F-3775
ICSIIPEHLLE
>KFY68581.1 / Pseudogymnoascus sp. VKM F-4515 (FW-2607)
TRHFVPFYVLK
>KGQ04434.1 / Beauveria bassiana D1-5
RCYIVPPHLLQ
>KHN99086.1 / Metarhizium album ARSEF 1941
HCFIVPPHLIK
>KIE13037.1 / Tolypothrix bouteillei VB521301
ICCIVPPYILE
>KIL86198.1 / Fusarium avenaceum
MCHFIPAYILE
>KJL43514.1 / Microbacterium ketosireducens
VHAIVPPYLLA
>KJL48417.1 / Microbacterium hydrocarbonoxydans
SPGIIPSYLLA
>KJU86397.1 / Candidatus Magnetobacterium bavaricum
VCFIIPAHMLE
>KJY32604.1 / Streptomyces katrae
INCIIPPYILD
>KJY37428.1 / Streptomyces katrae
FCTVVPPHLLD
>KJZ74638.1 / Hirsutella minnesotensis 3608
PCFIVPPHLLR
>KLO14545.1 / Schizopora paradoxa
ACCIVPPYVLA
>KND88121.1 / Tolypocladium ophioglossoides CBS 100239
RCFIVPPHLLR
>KOM22324.1 / Ophiocordyceps unilateralis
PCFIVPPHLLR
>KOV99425.1 / Streptomyces sp. NRRL B-1140
INCIVPPYILE
>KPA41535.1 / Fusarium langsethiae
-MVAVPPHILR
>KPI17906.1 / Actinobacteria bacterium OK074
FCTIVPPHVLD
>KPI20714.1 / Actinobacteria bacterium OV450
FCTVVPPHLLD
>KPJ86739.1 / Gemmatimonas sp. SG8_17
CQCIVPPHILE
>KPM42552.1 / Neonectria ditissima
RCFIVPPHLLR
>KPW98725.1 / Pseudomonas syringae pv. coryli
LHCFIPPYMLE
>KPX32424.1 / Pseudomonas ficuserectae
LHCFIPPYMLE
>KPX93946.1 / Pseudomonas amygdali pv. mori
LHCFIPPYMLE
>KQM05951.1 / Frankia sp. CpI1-P
APCAIPPHILE
>KQT92369.1 / Marmoricola sp. Leaf446
RCHFIPAYLLD
>KRT66343.1 / Candidatus Dadabacteria bacterium CSP1-2
IHCIIPPHMLK
>KUJ70671.1 / Streptomyces albus subsp. albus
FCTIVPPHVLD
>KUL84503.1 / Talaromyces verruculosus
MCQFVSNYILQ
>KUR66115.1 / Arthrobacter sp. ATCC 21022
ICSIVPPYLLR
>KXG50762.1 / Penicillium griseofulvum
LCAIVPEYVLE
>KXJ85472.1 / Microdochium bolleyi
ICSVTPPYLLQ
>KXK01671.1 / Nitrospira sp. OLB3
FCSIIPPYVFD
>KXX78251.1 / Madurella mycetomatis
VCSIVPRYLLE
>KYH43753.1 / Branchiibius sp. NY16-3462-2
PHGIVPPHLLQ
>KYK55099.1 / Drechmeria coniospora
LCFIVPPHLLR
>KZL63190.1 / Colletotrichum incanum
ICYVVPPYLLK
>OAA46436.1 / Beauveria brongniartii RCEF 3172
RCYIVPPHLLQ
>OAA51672.1 / Metarhizium rileyi RCEF 4871
KCFIVPPHLLK
>OAL43172.1 / Pyrenochaeta sp. DS3sAY3a
ICGFVPPYILE
>OAR05895.1 / Cordyceps confragosa
RCYIVPPHLLQ
>OBX37552.1 / Halomonas elongata
IRPFLPPYLLE
>OCK85340.1 / Lepidopterella palustris CBS 459.81
CCSIVSPSLLQ
>OCK91882.1 / Cenococcum geophilum 1.58
TCHFIPAYILK
>OCK94135.1 / Cenococcum geophilum 1.58
RCCFIPPYILK
>OCK97684.1 / Cenococcum geophilum 1.58
FCCIVPEYVLR
>OCX94101.1 / Pseudomonas sp. CO183
IRSFIPPYILD
>ODM23524.1 / Aspergillus cristatus
CCCIIPDYLLN
>ODT28958.1 / Microbacterium sp. SCN 70-27
MHAIVPPYLLA
>ODT42465.1 / Microbacterium sp. SCN 70-200
MHAIIPPYLLA
>ODU39577.1 / Comamonas sp. SCN 67-35
TCSIVPRDVLE
>OEU81188.1 / Desulfobacterales bacterium C00003060
CCMFVPPHVLE
>OFV87982.1 / Acidobacteria bacterium RBG_16_68_9
VHCILPPHVIS
>OFX25331.1 / Anaeromyxobacter sp. RBG_16_69_14
VCCILPPHVLR
>OFY64785.1 / Bacteroidetes bacterium RBG_13_42_15
ILCITPPYMLE
>OGB23981.1 / Burkholderiales bacterium RIFCSPLOWO2_02_FULL_57_36
IFCIVPPYVLD
>OGE47382.1 / Penicillium arizonense
MCSFIPPYLLK
>OGE50001.1 / Penicillium arizonense
LCAIVPQYVLE
>OGF13318.1 / Candidatus Eisenbacteria bacterium RBG_16_71_46
LLCIVPPHILQ
>OGO41672.1 / Chloroflexi bacterium RBG_16_57_9
IFCILPPYILE
>OGW62863.1 / Nitrospirae bacterium RIFCSPLOW2_12_42_9
ICFIIPPHMLK
>OHD69185.1 / Spirochaetes bacterium RBG_16_49_21
IHCIIPPYMAE
>OHE91330.1 / Colletotrichum orchidophilum
VCYVVPPHLLK
>OIO37230.1 / Candidatus Omnitrophica bacterium CG1_02_46_14
TCSIIPPHLLR
>OIO92968.1 / Anaerolineae bacterium CG2_30_64_16
VHCFIPPHMLK
>OIW25443.1 / Coniochaeta ligniaria NRRL 30616
VCCIVPEYLLR
>OJI80468.1 / Aspergillus tubingensis CBS 134.48
TCTFIQPQILH
>OJJ32208.1 / Aspergillus wentii DTO 134E9
WCFFMPPYLLK
>OJJ70202.1 / Aspergillus brasiliensis CBS 101740
HCAFIQPQLLQ
>OJU41115.1 / Microbacterium sp. 69-10
HQGIVPGYLLA
>OJU70964.1 / Microbacterium sp. 70-38
SYAIVPPYLLA
>OJX68750.1 / Micrococcales bacterium 72-143
TRGIVPPYLLA
>OKP12730.1 / Penicillium subrubescens
ICCIIPEHVLQ
>OLC61749.1 / Ktedonobacter sp. 13_1_40CM_4_52_4
VCFYVPQHMLD
>OLD96918.1 / Cyanobacteria bacterium 13_1_40CM_2_61_4
LLCIVPPHLLI
>OLE27996.1 / Catenulispora sp. 13_1_20CM_3_70_7
RHCIVPPGLLY
>OLE52734.1 / Cyanobacteria bacterium 13_1_40CM_2_61_4
ICCILPPHILH
>OPB36236.1 / Trichoderma guizhouense
PCFIVPPHLLR
>OPB41970.1 / Trichoderma guizhouense
RCYIVPPHLLK
>OQE14174.1 / Penicillium flavigenum
LCAILPQYVLE
>OQE61120.1 / Penicillium nalgiovense
LCGIIPEYVLE
>OQU98720.1 / Cladophialophora immunda
LCTIIPPDLLD
>OQW78465.1 / Proteobacteria bacterium ST_bin13
SCSIVPIAVLK
>ORM51132.1 / Pantoea conspicua
AFSVIPPYILR
>ORY01581.1 / Clohesyomyces aquaticus
ICFFIPSYIHE
>ORY61525.1 / Pseudomassariella vexata
VCCIVPPYLLS
>OTA15261.1 / Xenorhabdus vietnamensis
KSGIIPPFLLE
>OTA19347.1 / Xenorhabdus beddingii
KYSLIPPFVLE
>OTA94186.1 / Hypoxylon sp. CO27-5
VCYVVPPYLLS
>OTB09333.1 / Hypoxylon sp. CI-4A
VCFVVPPYLLN
>OTB10416.1 / Daldinia sp. EC12
VCYVVPPYMLN
>SAL02724.1 / Caballeronia pedi
IYCILPPHMLV
>SAL44109.1 / Caballeronia arvi
IYCILPPHMLK
>SBN62845.1 / Curtobacterium sp. 9128
RRSVVPPYLLR
>SBT05338.1 / Candidatus Accumulibacter aalborgensis
HCSIIPNDVLK
>SBT88323.1 / Streptomyces sp. DI166
FCTVVPPHVLD
>SCD53740.1 / Streptomyces sp. IgraMP-1
FCTIVPPHVLD
>SCE11271.1 / Streptomyces sp. DvalAA-14
FCTIVPPHILD
>SCE20746.1 / Streptomyces sp. SolWspMP-sol7th
FCTIVPPHLLD
>SCE21508.1 / Streptomyces sp. ScaeMP-e83
FCTIVPPHVLD
>SCG04519.1 / Streptomyces sp. MnatMP-M27
FCTIVPPHVLD
>SCK19278.1 / Streptomyces sp. WMMB 714
FCPIVPPHVLD
>SCX89976.1 / Paracoccus tibetensis
LHCIVPPYMLR
>SCY39130.1 / Microbacterium sp. LKL04
MHAIVPPYLLA
>SCZ68639.1 / Photorhabdus luminescens
YRGVIPPYILQ
>SDC12241.1 / Streptomyces prasinopilosus
FCTIVPPHVLD
>SDC29419.1 / Microbacterium enclense
IAGIVPPFLLD
>SDE17853.1 / Nocardioides lianchengensis
RCSFLPPYLLR
>SDE20753.1 / Myxococcus virescens
IHCILPPYLAR
>SDE32037.1 / Pricia antarctica
YCFIVPPHILE
>SDE69483.1 / Auraticoccus monumenti
PQGIVPPWLIQ
>SDF50208.1 / Duganella sp. OV458
TCFIVPPKMLR
>SDH44388.1 / Microbacterium pygmaeum
THAIVPPYLLA
>SDI00791.1 / Agrococcus jejuensis
MHGIVPPFLLE
>SDJ47408.1 / Arthrobacter cupressi
ICSIVPPYMLR
>SDK61173.1 / Streptomyces indicus
FCTIVPPHLLD
>SDK74345.1 / Cryobacterium psychrotolerans
RCTIVPPYLLV
>SDL27857.1 / Kriegella aquimaris
QCYIVPPFILE
>SDL36126.1 / Arthrobacter sp. ov407
YCSIVPPYLLR
>SDM00798.1 / Halomonas muralis
RQGFMPPFVLE
>SDN79401.1 / Cryobacterium flavum
TCTIVPPYLLV
>SDO11734.1 / Streptomyces guanduensis
FCSIVPPHVLD
>SDP78414.1 / Arthrobacter sp. ok909
LACILPPDLLI
>SDP82851.1 / Arthrobacter sp. ok909
YCSIVPPYLLR
>SDQ13037.1 / Quadrisphaera sp. DSM 44207
RCSIVPPYLLD
>SDQ81235.1 / Microbacterium sp. cf332
MRAIIPPYLLA
>SDR65612.1 / Agrococcus carbonis
RHGIVPPYLLE
>SDS14829.1 / Brevibacterium siliguriense
FHSVVPPYLLD
>SDS89620.1 / Microlunatus soli
SCHFIPSYLLQ
>SDT03373.1 / Marmoricola scoriae
RCHFIPAYLLD
>SDT30785.1 / Friedmanniella luteola
TCYFIPPYLLD
>SDU98509.1 / Friedmanniella sagamiharensis
RCSFVPPYLLR
>SDW60811.1 / Amycolatopsis xylanica
LHCIIPPHMLE
>SDY18759.1 / Saccharopolyspora shandongensis
PCSILPQYVLA
>SDZ13486.1 / Herbiconiux ginsengi
ARSIVPPYLLA
>SEB05402.1 / Pedobacter hartonius
IQCFIPPYMRL
>SEB53420.1 / Streptomyces sp. 1222.5
INCIIPPYILD
>SEB66919.1 / Nocardioides exalbidus
HCTFIPPWLVE
>SEC08817.1 / Microbacterium humi
TRAVVPPYLLD
>SED41009.1 / Streptomyces sp. TLI_105
FCTIVPPHLLE
>SEF01017.1 / Streptomyces sp. 3213.3
RSSVVPLLLLE
>SEF06683.1 / Streptomyces sp. Ag109_O5-10
FCGIVPPHILD
>SEF45704.1 / Streptomyces yanglinensis
FCTIVPPHILD
>SEF63328.1 / Halomonas daqingensis
ARSFLPPYLLE
>SEG60373.1 / Actinomadura echinospora
RCTIVPPHMLE
>SEK23780.1 / Roseateles sp. YR242
IFCVLPPYLLD
>SEN25054.1 / Duganella sp. CF517
TCFIISSKMLR
>SER16817.1 / Friedmanniella flava
RCTFLPPYLLQ
>SET40863.1 / Variovorax sp. OV084
PPGFIPPYLLS
>SET68184.1 / Paracoccus homiensis
LNCIVPPHMLR
>SEW21741.1 / Cognatiyoonia koreensis
INCIVPPHMLD
>SFA82704.1 / Nocardioides alpinus
RCTFIPPWLAE
>SFB85235.1 / Nocardioides terrae
HCQFIPPYLIE
>SFC86128.1 / Spirosoma endophyticum
NCQIIPPFVID
>SFF85083.1 / Streptomyces alni
FCTIVPPHVLD
>SFH21763.1 / Halomonas xianhensis
RYGFMPPYVLE
>SFH57370.1 / Cryobacterium levicorallinum
YCTIVPPYLLM
>SFI40794.1 / Hymenobacter sp. unc380mfsha3.1
MHAIVPPYLLA
>SFI60299.1 / Xenorhabdus mauleonii
KYSLIPPFVLE
>SFI60344.1 / Xenorhabdus mauleonii
KSGIIPPYLLE
>SFJ20191.1 / Nocardioides psychrotolerans
LHCFVPPYLLQ
>SFN64012.1 / Xenorhabdus japonica
IYSLIPPFVLE
>SFN75383.1 / Mycetocola miduiensis
RCFIVPPYLLA
>SFP78959.1 / Variovorax sp. 770b2
PPGFVPPYLLD
>SFR99908.1 / Microbacterium sp. cf046
THAIVPPYLLA
>SFS18102.1 / Agrococcus baldri
RRGIVPPYLLE
>SFT86632.1 / Geodermatophilus amargosae
VCSFIPDYVLR
>SFU64413.1 / Halomonas korlensis
TLPFLPPYLLE
>SFU97389.1 / Xenorhabdus koppenhoeferi
KYSLIPPFVLE
>SFU97402.1 / Xenorhabdus koppenhoeferi
KSGIIPPSILE
>SIP72838.1 / Xenorhabdus innexi
IHNIIPPNLFE
>SIP72839.1 / Xenorhabdus innexi
RCCLIPPFVLE
>SJN20864.1 / Microbacterium esteraromaticum
MQGIVPGYLLA
>SLN00622.1 / Brachybacterium faecium
VCGIIPPHLLQ
>SMQ70428.1 / Plantibacter sp. VKM Ac-1784
VCGIVPPWLLE
>SMQ78434.1 / Bacillus sp. OV166
QCFVIPNYILE
>WP_000336537.1 / Bacillus cereus group
KCSFVPPSILS
>WP_000551497.1 / Bacillus cereus
KEGIIPTYILK
>WP_000556974.1 / Bacillus cereus group
QCFIVPTYILE
>WP_001033625.1 / Bacillus cereus
KQGIIPPYILK
>WP_001042767.1 / Bacillus thuringiensis
TQGIIPSYILK
>WP_003294887.1 / Pseudomonas stutzeri
IGSVIPPYILD
>WP_003804810.1 / Arthrobacter globiformis
VCSIVPPYILR
>WP_003957727.1 / Streptomyces clavuligerus
FCTIIPPHVLD
>WP_004030585.1 / Methanobacterium formicicum
YFGFIPPYIMG
>WP_004959697.1 / Serratia odorifera
ARTVIPPYILK
>WP_006137495.1 / Streptomyces griseoaurantiacus
FCSIVPPHVLD
>WP_006274775.1 / Asticcacaulis biprosthecium
ANCFVPPQILK
>WP_006349396.1 / Streptomyces tsukubensis
FCTVVPPHLLD
>WP_006379487.1 / Streptomyces
VNCIIPPHLLD
>WP_006591681.1 / Kineosphaera limosa
QCGVVPPFLLR
>WP_007913858.1 / Ktedonobacter racemifer
RYGIVPPYILS
>WP_007913868.1 / Ktedonobacter racemifer
LRTIVPPHILS
>WP_008149711.1 / Pseudomonas sp. GM41(2012)
LYSFIPPYILN
>WP_008504623.1 / Mucilaginibacter paludis
NCYIVPPNILE
>WP_008583768.1 / Niabella soli
EHCIIPPYMRV
>WP_008748023.1 / Streptomyces sp. SPB074
FCTIVPPHLLD
>WP_008967647.1 / Bradyrhizobium sp. STM 3843
INCITPPHILK
>WP_009111902.1 / Brenneria
IHSVIPPYILH
>WP_009188518.1 / Streptomyces
FCTIVPPHVLD
>WP_009547143.1 / Cyanothece
LHCYLPPYVLK
>WP_009557241.1 / Oscillatoriales cyanobacterium JSC-12
ICCIVPPHIAE
>WP_009773379.1 / marine actinobacterium PHSC20C1
VCSIVPPFLLA
>WP_009776965.1 / Janibacter sp. HTCC2649
LCSIVPPYLLQ
>WP_009881862.1 / Brevibacterium aurantiacum
LRHVIPPYLLD
>WP_009948936.1 / Saccharopolyspora erythraea
IQCVVPDYVLV
>WP_010034883.1 / Gemmata obscuriglobus
LNCITPPHILE
>WP_010186742.1 / Sphingomonas sp. PAMC 26605
RCCIIPDDVLL
>WP_010204253.1 / Salinibacterium sp. PAMC 21357
LCAIVPPFLLS
>WP_010468532.1 / Streptomyces somaliensis
LCTIVPPHLLD
>WP_010534287.1 / Brachybacterium squillarum
VCGIVPPHLLQ
>WP_010847189.1 / Xenorhabdus nematophila
KYSLIPPFVLE
>WP_010851782.1 / Tetrasphaera elongata
WCAIIPPYVLE
>WP_010861484.1 / Lysinibacillus sphaericus
KDGFVPKDLLE
>WP_011022497.1 / Methanosarcina acetivorans
FSTFIPPYVLD
>WP_011757482.1 / Nocardioides
SCRFVPPYLLR
>WP_012249388.1 / Bordetella petrii
CSGVIPPYMLD
>WP_012667403.1 / Erwinia pyrifoliae
PYGVIPPYILS
>WP_012853556.1 / Thermomonospora curvata
RCTIVPPHILD
>WP_012947379.1 / Geodermatophilus obscurus
RRCIIPPHVLD
>WP_013157113.1 / Meiothermus silvanus
PHSILPPFILS
>WP_013395944.1 / Achromobacter xylosoxidans
LIGVIPPYMLD
>WP_013426009.1 / Frankia inefficax
RHCAVPPNLLE
>WP_013490890.1 / Intrasporangium calvum
RCSIVPPYILE
>WP_013552675.1 / Cellulophaga algicola
QCHIVPEHILA
>WP_013967418.1 / Nitrosomonas sp. Is79A3
IFCIIPPYVLD
>WP_014142336.1 / Streptomyces cattleya
FCTIVPPHLLE
>WP_014156368.1 / Streptomyces
FCTIVPPHVLD
>WP_014179744.1 / Streptomyces
FCTIVPPHVLD
>WP_014398713.1 / Corallococcus coralloides
HHCIVPPYVNR
>WP_014689607.1 / Actinoplanes
ISCITPPFILT
>WP_014728306.1 / Cronobacter sakazakii
YPTVIPPYILR
>WP_015033515.1 / Streptomyces venezuelae
FCSIVPPHLLE
>WP_015121661.1 / Rivularia sp. PCC 7116
ICCIVPPYMLE
>WP_015141357.1 / Nostoc sp. PCC 7524
ICCIIPPHILE
>WP_015198736.1 / Calothrix parietina
ICCILPPHMLE
>WP_015206480.1 / Cylindrospermum stagnale
ICCIIPPHLLE
>WP_015351371.1 / Myxococcus stipitatus
IHCILPPYLLR
>WP_015795600.1 / Catenulispora acidiphila
FCGIVPPHLLS
>WP_015867991.1 / Variovorax paradoxus
PPSFVPPYLLD
>WP_016417992.1 / Halomonas anticariensis
PRRFMPPYILE
>WP_016468900.1 / Streptomyces
FCTIVPPHLLD
>WP_017339485.1 / Pseudomonas fluorescens
PRSFIPPYILN
>WP_017803187.1 / Erwinia toletana
PNAVIPPYILR
>WP_017932967.1 / Nocardioides sp. Iso805N
RCHFIPPYLIE
>WP_018088184.1 / Streptomyces sp. FxanaC1
FCTIIPPHILD
>WP_018155077.1 / Demetria terragena
PCFIIPPHLLQ
>WP_018172029.1 / Microbacterium sp. 292MF
SPGIVPPYLLA
>WP_018386507.1 / Streptomyces vitaminophilus
FCGIVPPHLLD
>WP_018531347.1 / Streptomyces sp. HmicA12
FCTIVPPHMQD
>WP_018542808.1 / Streptomyces sp. MspMP-M5
VCSIVPPHIVD
>WP_018551663.1 / Streptomyces sp. ATexAB-D23
FCTIVPPHLLD
>WP_018556647.1 / Streptomyces sp. BoleA5
FCTIVPPHVLD
>WP_018760142.1 / Arthrobacter sp. 135MFCol5.1
FCSIVPPYLLR
>WP_018834359.1 / Streptomyces
FCTIVPPHMLD
>WP_018846713.1 / Streptomyces sp. CNT372
CCGIVPPHLLD
>WP_018889972.1 / Streptomyces
FCGIVPPHLLD
>WP_019074115.1 / Streptomyces hokutonensis
FCTIVPPHVLD
>WP_019146116.1 / Aeromicrobium massiliense
THAIVPPYLLA
>WP_019181291.1 / Microbacterium yannicii
APAIVPPYLLA
>WP_019341166.1 / Pseudomonas stutzeri
---FTPPYILD
>WP_019366594.1 / Pseudomonas
VQGFIPPYILS
>WP_019633916.1 / Actinomadura atramentaria
RCTIVPPHILE
>WP_019845940.1 / Enterobacterales
ARSIIPPYILH
>WP_019886162.1 / Streptomyces purpureus
FCTIVPPHVLD
>WP_019952972.1 / Kushneria aurantia
SYGVIPPHLLS
>WP_020487881.1 / Dehalobacter sp. FTH1
HPGIVPPYLLR
>WP_020702171.1 / Oxalobacteraceae bacterium AB_14
TCFIIPPSMLR
>WP_021016889.1 / Serratia sp. ATCC 39006
IRSIIPPYILH
>WP_021209595.1 / Pseudomonas stutzeri
HHGFIPPYVLS
>WP_022706556.1 / Paracoccus zeaxanthinifaciens
LHCIVPPYMLR
>WP_022890942.1 / Agromyces italicus
MPQIVPPYLLD
>WP_022897415.1 / Corynebacterium-like bacterium B27
PGFIVPPYLLA
>WP_022902137.1 / Curtobacterium sp. B8
LRSVVPPYLLR
>WP_022920616.1 / Ornithinimicrobium pekingense
HCSIVPPYVLR
>WP_023481193.1 / Enterobacteriaceae
PHTVIPPYILR
>WP_023530198.1 / Streptomycetaceae bacterium MP113-05
PCGIVPPHLLD
>WP_023588795.1 / Streptomyces thermolilacinus
FCTIVPPHLLD
>WP_023841698.1 / Frankia
LPCAVPPHILE
>WP_024013364.1 / Pseudomonas moraviensis
LRSFIPPYILN
>WP_024298499.1 / Methylosarcina lacus
FCTIIPPHMTD
>WP_024325622.1 / Sinorhizobium medicae
FACYMPPQVLD
>WP_024548614.1 / Enterobacteriaceae
FASVIPPYILR
>WP_024558727.1 / Franconibacter pulveris
YPTVIPPYILR
>WP_024965368.1 / Pantoea sp. IMH
HYGVIPPYILR
>WP_025242715.1 / Pseudomonas stutzeri
CHGFIPPYILR
>WP_025735001.1 / Mycobacterium genavense
KCHIVPPSVLS
>WP_026082286.1 / Mastigocladopsis repens
ICCIIPPHMLE
>WP_026100038.1 / Fortiea contorta
ICCIVPPHMLE
>WP_026313651.1 / Actinomadura flavalba
RCTIVPPHILE
>WP_026411904.1 / Actinomadura oligospora
RCTIVPPHILD
>WP_026545289.1 / Arthrobacter sp. 35/47
RCSIVPPYLLS
>WP_026549645.1 / Arthrobacter sp. Br18
VCSIIPPHLLV
>WP_026693175.1 / Bacillus kribbensis
PDFVVPVYILE
>WP_026735843.1 / Fischerella sp. PCC 9605
ICCVVPPHMLE
>WP_026740082.1 / Lonsdalea quercina
IHSIVPPYILH
>WP_026808905.1 / Arenibacter latericius
LCSIVPPYILE
>WP_026854427.1 / Geodermatophilaceae bacterium URHB0062
LNCIVPPHILD
>WP_026865358.1 / Intrasporangiaceae bacterium URHB0013
HCTIVPPYMLE
>WP_026870595.1 / Inquilinus limosus
IFCILPPYLLR
>WP_027300537.1 / Rhodospirillales bacterium URHD0088
VCCLLPPHILH
>WP_027300538.1 / Rhodospirillales bacterium URHD0088
IFCILPPHILH
>WP_027473013.1 / Saccharicrinis fermentans
LHCIIPPYVLE
>WP_027740067.1 / Streptomyces sp. CNT360
FCTIVPPHLLD
>WP_027776242.1 / Paraburkholderia
IYCILPPHMLK
>WP_027861315.1 / Marmoricola sp. URHB0036
RCHFIPGYLLE
>WP_027910670.1 / Pseudomonas sp. URMO17WK12:I4
NRSLIPPYLLD
>WP_028049322.1 / Cellulomonas sp. URHD0024
YNCITPPFLLE
>WP_028238145.1 / Pseudomonas azotifigens
VAGFIPPYLLD
>WP_028280334.1 / Arthrobacter sp. H5
YCSIVPPYLLT
>WP_028356017.1 / Bordetella petrii
CSGVIPPYMLD
>WP_028622131.1 / Pseudomonas sp. Ant30-3
LHSFIPPYILN
>WP_028636538.1 / Nocardioides sp. URHA0032
HCRFVPPYLLS
>WP_028660480.1 / Nocardioides insulae
TCSFVPPYLLE
>WP_028709092.1 / Propionicicella superfundia
PCHVVPPYLLD
>WP_029212406.1 / Arsenicicoccus bolidensis
CCGIVPPHLLR
>WP_029218218.1 / Xanthomonas cassavae
RAGILPPYLLD
>WP_029338951.1 / Geodermatophilaceae bacterium URHB0048
LRCILPPGLLD
>WP_029432390.1 / Blastococcus sp. URHD0036
LNCIVPPHVLE
>WP_029446740.1 / Cellulophaga baltica
HCHIVPEHILA
>WP_029634899.1 / [Scytonema hofmanni] UTEX B 1581
ICCIVPPHMLE
>WP_030009103.1 / Streptomyces lavendulae
VCGILPPFVLE
>WP_030021959.1 / Streptomyces monomycini
FCTIVPPHVLD
>WP_030061253.1 / Streptomyces
ICTIVPPYVLD
>WP_030073825.1 / Streptomyces natalensis
FCTIIPPHIFD
>WP_030145202.1 / Spirillospora albida
RCTIVPPHMLE
>WP_030208546.1 / Streptomyces sp. NRRL S-87
FCTIVPPHLLD
>WP_030249452.1 / Streptomyces violens
FCGIIPPHLLD
>WP_030269736.1 / Streptomyces sp. NRRL B-24484
VNCIIPPYILE
>WP_030270627.1 / Streptomyces sp. NRRL B-24484
CCAIVPPHVLD
>WP_030286943.1 / Streptomyces catenulae
LCTIVPPHLLD
>WP_030338120.1 / Streptomyces sp. NRRL S-1022
VNCIIPPHLLD
>WP_030354186.1 / Streptomyces scopuliridis
FCTIVPPHVLD
>WP_030368883.1 / Streptomyces roseoverticillatus
FCTIVPPHVLD
>WP_030419770.1 / Streptomyces
FCAIVPPHVLD
>WP_030443236.1 / Actinoplanes subtropicus
VCFYVPAHIID
>WP_030466034.1 / Lechevalieria aerocolonigenes
VCFILPTHVLL
>WP_030484784.1 / Marmoricola aequoreus
MRQFIPAYLLD
>WP_030494150.1 / Microtetraspora glauca
FCTIVPPHILD
>WP_030527282.1 / Phycicoccus jejuensis
RCSIVPPYLLA
>WP_030684801.1 / Streptomyces globisporus
FCSIIPPHVLE
>WP_030747755.1 / Streptomyces sp. NRRL S-31
LNCIIPPHLLD
>WP_030754670.1 / Streptomyces sp. NRRL F-5135
FCTIVPPHVLD
>WP_030761091.1 / Streptomyces sp. NRRL F-2664
FCTVVPPHLLD
>WP_030763077.1 / Streptomyces griseus
FCTIVPPHLLE
>WP_030783534.1 / Streptomyces sp. NRRL S-920
FCTIVPPHVLD
>WP_030808560.1 / Streptomyces sp. NRRL S-337
FCTIIPPHILD
>WP_030876713.1 / Streptomyces varsoviensis
FCTIVPPHVLD
>WP_031005036.1 / Streptomyces sp. NRRL F-5727
FCSIVPPHILD
>WP_031018848.1 / Streptomyces sp. NRRL S-1314
FCTIVPPHVLD
>WP_031067911.1 / Streptomyces sp. NRRL WC-3742
LCAIVPPYVLD
>WP_031070310.1 / Streptomyces sp. NRRL S-118
HCTIVPPHLLD
>WP_031179620.1 / Streptomyces seoulensis
FCTIVPPHLLD
>WP_031384033.1 / Halomonas zincidurans
HPGFTPPYILE
>WP_032627694.1 / Pseudomonas syringae
LQCFIPPYIME
>WP_032903810.1 / Pseudomonas fluorescens
IFCLIPPYMLD
>WP_033085299.1 / Nocardia seriolae
LACILPPDLLL
>WP_033105390.1 / Microbacterium profundi
AYGIIPSYLLA
>WP_033175178.1 / Streptomyces sp. URHA0041
FCTIVPPHVLD
>WP_033228956.1 / Serinicoccus profundi
RCTIIPGYLLA
>WP_033466171.1 / Bordetella
RPSVVPPYLLD
>WP_033740879.1 / Pantoea
AFSVIPPYILR
>WP_033821090.1 / Kitasatospora sp. MBT63
RCTIVPPFVLD
>WP_033823260.1 / Kitasatospora sp. MBT63
YHSFVPPHVLD
>WP_034096801.1 / Pseudomonas
YLGFMPPYILN
>WP_034521274.1 / Actinomadura rifamycini
RCHIVPPHMLE
>WP_034620632.1 / Cellulomonas sp. URHE0023
ANCITPPFLLE
>WP_034715824.1 / Intrasporangium chromatireducens
CPSIIPPYMLE
>WP_034788209.1 / Ewingella americana
PLGVIPPYILN
>WP_034916363.1 / Erwinia sp. 9145
HYGVIPPYMLR
>WP_035156161.1 / Calothrix sp. 336/3
ICCIVPPHMLE
>WP_035282267.1 / Brevibacterium album
SATLLPPYLLE
>WP_035343523.1 / Dickeya
ARSIIPPYILH
>WP_035469945.1 / Gammaproteobacteria bacterium MFB021
AYGFMPPHVLE
>WP_035854268.1 / Kitasatospora azatica
LCTIIPPYLLD
>WP_035905066.1 / Knoellia subterranea
RCGIVPPYVLQ
>WP_035924256.1 / Kocuria polaris
FCGVIPPYVHE
>WP_035946389.1 / Knoellia flava
RCGIVPPYLLQ
>WP_035960238.1 / Caballeronia grimmiae
IYCILPPHMLK
>WP_036285137.1 / Microbacterium luticocti
WYGIVPPFLLD
>WP_036320841.1 / Microbacterium
MFAIVPPYLLS
>WP_036673788.1 / Paenibacillus sp. FSL R5-192
EEGFIPNYLLK
>WP_036843167.1 / Photorhabdus
YKGLIPPYILQ
>WP_037009688.1 / Pseudomonas lutea
VLCLIPPYLLD
>WP_037036402.1 / Rahnella sp. WP5
YNSVIPPYMLN
>WP_037112714.1 / Rhodococcus
LRTVVPPFLLE
>WP_037335073.1 / Salinisphaera hydrothermalis
RSGIVPPHILE
>WP_037572515.1 / Spirochaeta cellobiosiphila
CQCYIPPYILE
>WP_037615844.1 / Streptomyces aureus
LHCIIPPHLLE
>WP_037649285.1 / Streptomyces flavidovirens
FCTIVPPHVLD
>WP_037655265.1 / Streptomyces
FCTIVPPHVLD
>WP_037873555.1 / Streptomyces sp. NRRL S-37
HQCITPPYLLE
>WP_038157035.1 / Trabulsiella guamensis
FYSVIPPYILR
>WP_038186875.1 / Xenorhabdus bovienii
RYSLIPPFLLE
>WP_038232824.1 / Zobellia uliginosa
HCFIIPPYLLE
>WP_038234508.1 / Xenorhabdus szentirmaii
SSGIIPPFLLE
>WP_038270607.1 / Xylella taiwanensis
SYGIIPPYILR
>WP_038624725.1 / Pantoea
VSSVIPPYILR
>WP_038852031.1 / Bordetella petrii
CSGVIPPYMLD
>WP_039379600.1 / Pantoea
SYSVIPPYILR
>WP_039397798.1 / Microbacterium mangrovi
SNQIVPPYLLE
>WP_039493669.1 / Pectobacterium carotovorum
ICSVIPPYILH
>WP_039529369.1 / Xanthomonas arboricola
RAGILPPYLLD
>WP_039589321.1 / Pseudomonas
LHGFIPPYILN
>WP_039838639.1 / Paenibacillus sonchi
EEGFIPKYILE
>WP_040021287.1 / Streptomyces sp. 150FB
FCTIVPPHLLD
>WP_040157060.1 / Mobilicoccus massiliensis
HQGIIPPYLLE
>WP_040166397.1 / Microbacterium gorillae
RHAIVPPYLLT
>WP_040253759.1 / Streptomyces albus
FCTIVPPHLLD
>WP_040262656.1 / Pseudomonas massiliensis
LFCLIPPYLLD
>WP_040749174.1 / Nocardia transvalensis
FCTVVPPHILD
>WP_040859575.1 / Nocardia niigatensis
LACILPPDLLL
>WP_040902015.1 / Streptomyces auratus
LNCVMPPYILN
>WP_041129162.1 / Streptomyces vietnamensis
FCSIVPPHVLD
>WP_042246112.1 / Paracoccus sp. PAMC 22219
IACIVPPYMLR
>WP_042402822.1 / Streptacidiphilus carbonis
FCGIVPPHILE
>WP_042436942.1 / Streptacidiphilus albus
FCGIIPPHMLE
>WP_042812757.1 / Streptomyces sp. RSD-27
AHCIIPPYILE
>WP_042978842.1 / Bacillus mycoides
KCFIVPNYILE
>WP_043440110.1 / Streptomyces nodosus
HCTIVPPHVLD
>WP_043453439.1 / Pseudarthrobacter phenanthrenivorans
FCSIVPPYLLR
>WP_043596653.1 / Frigoribacterium sp. MEB024
SRFIVPPYLLA
>WP_044381451.1 / Streptomyces cyaneogriseus
FCTIVPPHVLD
>WP_044435105.1 / Skermanella aerolata
IFCILPPYLLL
>WP_044570588.1 / Arthrobacter alpinus
HCSIAPPDLLA
>WP_044751332.1 / Xanthomonas oryzae
RAGILPPYLLE
>WP_045005842.1 / Bradyrhizobium sp. LTSP857
SCFIIPNDILT
>WP_045057688.1 / Pseudomonas sp. ES3-33
PRSFIPPYILN
>WP_045189010.1 / Terrabacter sp. 28
RCTIVPPYILE
>WP_045425073.1 / Pseudomonas sp. MT-1
RHGFIPPYVLS
>WP_045460813.1 / Sporocytophaga myxococcoides
IHCILAPHILK
>WP_045509531.1 / Kosakonia
PHSLIPPHILR
>WP_045548363.1 / Nocardioides luteus
VCHIVPPYLMQ
>WP_045874107.1 / Nostocales
ICCIVPPHILE
>WP_045933210.1 / Streptomyces sp. NRRL B-1568
FCTIVPPHMVD
>WP_045958096.1 / Xenorhabdus poinarii
KSGIIPPYLLE
>WP_046013186.1 / Microbacterium sp. SA39
RPGVVPSYLLA
>WP_046255690.1 / Mycobacteriaceae
MCFIIPQDVLL
>WP_046506135.1 / Streptomyces odonnellii
FCTIVPPHVLD
>WP_046581806.1 / Streptomyces mangrovisoli
FCTIVPPHVLD
>WP_047153976.1 / Aneurinibacillus tyrosinisolvens
VQSFVPNYILA
>WP_047406370.1 / Herbiconiux sp. YR403
RCFIVPPYLLE
>WP_047683093.1 / Xenorhabdus sp. NBAII XenSa04
RYSLIPPFVLE
>WP_047802343.1 / Kocuria sp. SM24M-10
LCGVIPPFVHE
>WP_047961587.1 / Xenorhabdus khoisanae
KYSLIPPFVLE
>WP_047965266.1 / Xenorhabdus khoisanae
KTGIIPPSLLE
>WP_048308086.1 / Halomonas sp. PR-M31
RHGFMPPFILE
>WP_048378499.1 / Pseudomonas taetrolens
YRGIIPPYILK
>WP_048546391.1 / Tetrasphaera jenkinsii
RCTIVPPHILE
>WP_048550244.1 / Tetrasphaera japonica
YCSIVPPYILQ
>WP_048696103.1 / Tetrasphaera australiensis
CCSIVPPHILE
>WP_048820475.1 / Streptomyces ipomoeae
PCAIVPPYLLA
>WP_049715767.1 / Streptomyces caatingaensis
FCTIIPPHVLD
>WP_050348815.1 / Arsenicicoccus sp. oral taxon 190
RCGIVPPHLLR
>WP_050373561.1 / Streptomyces acidiscabies
FCTIIPPHVLD
>WP_050450107.1 / Achromobacter spanius
LIGVIPPYMLD
>WP_050671858.1 / Luteipulveratus halotolerans
RCLIVPPHILA
>WP_050686820.1 / Arthrobacter
FCTIVPPYLLR
>WP_051077751.1 / Leptolyngbya boryana
ICCIVPPHITD
>WP_051103512.1 / Terracoccus sp. 273MFTsu3.1
HCAIVPPYMLE
>WP_051147400.1 / Glaciibacter superstes
RCGIVPPYLLL
>WP_051265566.1 / Streptomyces sp. TAA204
FCTIIPPHLLD
>WP_051344837.1 / Streptomyces sp. TAA486
FCGIVPPHLLD
>WP_051551865.1 / Nocardioides sp. URHA0020
RCRFVPPYLLA
>WP_051810823.1 / Streptomyces
AMARIPPELVR
>WP_051847435.1 / Streptomyces sclerotialus
FCTIVPPHVLD
>WP_051940665.1 / Streptacidiphilus oryzae
CCRIVPPHLLE
>WP_052046802.1 / Chromohalobacter israelensis
LRGFMPPHVLD
>WP_052110002.1 / Knoellia sinensis
WCGIVPPYVLE
>WP_052112929.1 / Knoellia aerolata
WCGIVPPYLLE
>WP_052174576.1 / Microbacterium sp. CF335
RRGIVPAYLLS
>WP_052273867.1 / Arthrobacter sp. L77
PCSIVPPHLLM
>WP_052358500.1 / Corynebacterium variabile
RCTIVPPYILE
>WP_052397772.1 / Streptomyces sp. NRRL F-5123
FCTIIPPHVLD
>WP_052591990.1 / Luteipulveratus mongoliensis
RCLIVPPHILV
>WP_052721247.1 / Actinoplanes rectilineatus
VCFFVPAHIVE
>WP_052855802.1 / Streptomyces celluloflavus
FCTIVPPHVLD
>WP_053144525.1 / Erwinia billingiae
HYGVIPPYILR
>WP_053227312.1 / Solirubrobacter soli
SCFIAPPDLLA
>WP_053246432.1 / Achromobacter sp. DMS1
PFGVIPPYLLD
>WP_053547673.1 / Microbacterium chocolatum
VAAIVPPYLLA
>WP_053557321.1 / Streptomyces pristinaespiralis
FCGIVPPHILD
>WP_053649826.1 / Streptomyces sp. XY431
LCAIVPPYVLG
>WP_053678005.1 / Streptomyces
MNCIIPPYILE
>WP_053691244.1 / Streptomyces sp. WM6372
LNCIIPPHLLK
>WP_053723730.1 / Streptomyces sp. WM6378
FCTIIPPHVFD
>WP_053747073.1 / Streptomyces sp. NRRL WC-3618
KCQFIPPHILN
>WP_053774704.1 / Clavibacter michiganensis
RRTILPPYLLT
>WP_053787313.1 / Streptomyces
VNCIIPPYILD
>WP_054235462.1 / Streptomyces sp. OK228
FCTIVPPHVLD
>WP_054811904.1 / Nocardia arizonensis
LNCIIPPYLLE
>WP_055239049.1 / Arthrobacter sp. Edens01
NCSIVPPYLLS
>WP_055471478.1 / Streptomyces pathocidini
FCTIIPPHLLD
>WP_055524739.1 / Streptomyces graminilatus
FCTIIPPHVLD
>WP_055525829.1 / Streptomyces graminilatus
VNCIIPPHLLD
>WP_055589888.1 / Streptomyces griseoplanus
FCTIVPPHILD
>WP_055714710.1 / Streptomyces torulosus
FCTVVPPHVLD
>WP_055767129.1 / Arthrobacter sp. Leaf234
HCGIVPPHLLT
>WP_055780614.1 / Agreia sp. Leaf210
RCTIVPPYLLA
>WP_055794847.1 / Frigoribacterium
TRFIVPPYLLA
>WP_055809764.1 / Tetrasphaera sp. Soil756
HCTIVPPYLLA
>WP_055842135.1 / Leifsonia sp. Root4
QCFIVPPYLLE
>WP_055859160.1 / Agromyces sp. Leaf222
MPTIVPPYLLD
>WP_055948741.1 / Agreia sp. Leaf244
RCTIVPPYLLS
>WP_055952907.1 / Curtobacterium sp. Leaf261
RHSVIPPYMLQ
>WP_055967581.1 / Microbacterium sp. Root166
APAIVPPYLLA
>WP_055991010.1 / Janibacter sp. Soil728
RCSIVPPHVLA
>WP_056042278.1 / Rathayibacter
RRTVVPPYLLV
>WP_056056263.1 / Frigoribacterium sp. Leaf164
TRFIVPPYLLD
>WP_056121430.1 / Microbacterium sp. Root180
AHAIVPPYLLA
>WP_056142672.1 / Knoellia sp. Soil729
FCGIVPPYLLQ
>WP_056151427.1 / Nocardioides
RCRFVPPYLLA
>WP_056225810.1 / Microbacterium sp. Root61
RHAIVPPYLLA
>WP_056439552.1 / Massilia sp. Root335
TCFIIPSSMLR
>WP_056503831.1 / Sphingomonas sp. Leaf22
LHCILPPYILS
>WP_056544430.1 / Arthrobacter sp. Soil782
RCSIVPPYLLA
>WP_056598700.1 / Nocardioides sp. Soil774
RCTFIPPWLAE
>WP_056607339.1 / Aeromicrobium sp. Root472D3
SHGIVPPYLLR
>WP_056633429.1 / Arthrobacter sp. Soil736
FCSIIPPYLLR
>WP_056639152.1 / Sphingomonas sp. Leaf231
LHCILPPYILS
>WP_056673652.1 / Angustibacter sp. Root456
IQGFVPPYLLE
>WP_056688202.1 / Nocardioides sp. Root140
SCSIVPPYLLR
>WP_056738162.1 / Arthrobacter sp. Soil763
YCSIIPPYLLR
>WP_056781878.1 / Plantibacter
VCGIVPPWLLE
>WP_056839798.1 / Pseudomonas sp. Leaf127
LYCFIPPYMLE
>WP_056853491.1 / Pseudomonas sp. Root562
PRSFIPPYILN
>WP_056887006.1 / Nocardioides sp. Soil777
SCTFVPPYVLE
>WP_056903428.1 / Nocardioides sp. Leaf307
RCGFVPPYLLR
>WP_056921353.1 / Phycicoccus sp. Soil802
ACTIVPPYLLA
>WP_056926912.1 / Nocardioides sp. Soil805
TCTFVPPWLLE
>WP_056927936.1 / Nocardioides sp. Soil805
RCAFVPPYVEA
>WP_057284262.1 / Achromobacter sp. Root83
LIGVVPPYMLD
>WP_057428652.1 / Pseudomonas syringae
LHCFIPPYMLE
>WP_057604864.1 / Streptomyces sp. Root1310
VCGILPPYILE
>WP_057913822.1 / Bacillus muralis
QCFIVPTYILE
>WP_058044524.1 / Streptomyces sp. MBT76
FCTIVPPHVLD
>WP_058078081.1 / Pseudomonas
LQGFIPPYILD
>WP_058773339.1 / Pseudomonas
IQGVIPPYILG
>WP_058892489.1 / Serinicoccus chungangensis
RCTIIPGYLLT
>WP_058935635.1 / Roseateles depolymerans
LFCVLPPYVLD
>WP_058944703.1 / Streptomyces kanasensis
FCTIVPPHLLD
>WP_059060751.1 / Candidatus Protochlamydia naegleriophila
CCYVVPTYIVE
>WP_059131647.1 / Streptomyces
FCTIVPPHVLD
>WP_059404943.1 / Pseudomonas sp. RIT-PI-q
LRSFIPPYILN
>WP_059918366.1 / Burkholderia ubonensis
HCFIIPPHILE
>WP_060452022.1 / Serratia marcescens
MRSVIPPYMLR
>WP_060528905.1 / Ensifer sp. Root558
FACYMPPQVID
>WP_060540427.1 / Pseudomonas sp. Leaf48
LRNFIPPYILR
>WP_060870179.1 / Xylella fastidiosa
NYSVIPPYIFS
>WP_060960889.1 / Microbacterium hominis
MPAIVPPYLLS
>WP_061717959.1 / Enterobacter ludwigii
SYSVIPPYILR
>WP_062195919.1 / Anaerolinea thermolimosa
ISCILPPYMLD
>WP_062291610.1 / Arthrobacter alpinus
LCSIAPPDLLG
>WP_062293972.1 / Nostoc piscinale
ICCIVPPHMLE
>WP_062981823.1 / Nocardia anaemiae
TACILPPDLLQ
>WP_063248841.1 / Brevibacterium casei
ANTVVPPYLLS
>WP_063258086.1 / Microbacterium sp. T32
TPGIVPPFLLD
>WP_063347513.1 / Streptomyces sp. MJM8645
ICAIVPPYVLD
>WP_063447471.1 / Klebsiella aerogenes
PRFVIPPYILR
>WP_063734227.1 / Streptomyces sp. RTd22
FCTIVPPHVLD
>WP_063997290.1 / Streptomyces phaeochromogenes
VCSFVPAHILD
>WP_064122126.1 / Halotalea alkalilenta
RHAFIPPYLLS
>WP_064474066.1 / Bacillus wiedmannii
IESIVPEYLLE
>WP_064527022.1 / Achromobacter xylosoxidans
LIGVIPPYVLD
>WP_064532303.1 / Bacillus
KCSFIPPSILA
>WP_065647162.1 / Xanthomonas euvesicatoria
RAGILPPYLLE
>WP_066043876.1 / Herbiconiux solani
AHSIVPPYLLA
>WP_066277133.1 / Arthrobacter sp. OY3WO11
FCSIVPPYMLR
>WP_066292518.1 / Arthrobacter sp. B6
FCSIIPPYLLR
>WP_066409103.1 / Bordetella ansorpii
PRCLIPPYLLD
>WP_066424033.1 / Flavobacteriaceae bacterium CP2B
HCLIVPPHILE
>WP_066445405.1 / Halomonas chromatireducens
TRPFLPPYLLE
>WP_066594240.1 / Cryobacterium arcticum
RCGIVPPYILA
>WP_066634158.1 / Bordetella sp. H567
RHAIVPPYLLD
>WP_066660596.1 / Bordetella flabilis
ARALLPPYLLD
>WP_066936628.1 / Streptomyces sp. NBRC 110611
FCTIIPPHILS
>WP_066983684.1 / Streptomyces sp. NRRL F-4489
FCTIVPPHILG
>WP_067158825.1 / Streptomyces sp. ERV7
FCTIVPPHVLD
>WP_067160730.1 / Streptomyces sp. ERV7
LSCIIPPLLLE
>WP_067163376.1 / Microbacterium sp. TNHR37B
AHAIVPAYLLA
>WP_067166934.1 / Streptomyces sp. ERV7
FCTIIPPHVLD
>WP_067196500.1 / Microbacterium sp. XT11
PHGVVPSYLLA
>WP_067248018.1 / Microbacterium resistens
GPGIVPGYLLA
>WP_067255229.1 / Streptomyces sp. DSM 15324
VCGILPPFVLE
>WP_067285134.1 / Streptomyces jeddahensis
FCTIVPPHILD
>WP_067314291.1 / Streptomyces griseochromogenes
FCPIVPPHVLD
>WP_067461803.1 / Actinomadura macra
RCHIVPPHMLE
>WP_067479766.1 / Actinomadura hibisca
RCTIVPPHMLE
>WP_067698853.1 / Actinoplanes awajinensis
LSCITPPFILT
>WP_067708024.1 / Erwinia sp. ErVv1
HYGVIPPYILR
>WP_067740930.1 / Mycobacterium sp. 852014-50255_SCH5639931
GCCIVPTDVLR
>WP_067768848.1 / Nostoc sp. NIES-3756
ICCVIPPHILE
>WP_067914994.1 / Actinomadura
RCTIVPPHILE
>WP_068071015.1 / Novosphingobium lentum
TCFIIPDDVLK
>WP_068108481.1 / Nocardioides dokdonensis
RHCFVPPYLQR
>WP_068252307.1 / Rathayibacter tritici
KCAAVPPYLLV
>WP_068254883.1 / Janibacter corallicola
RCSIIPPHIIT
>WP_068272599.1 / Janibacter melonis
PCAIVPPHLLD
>WP_068276328.1 / Rhodococcus kunmingensis
FHAFVPPYVLE
>WP_068318497.1 / Janibacter anophelis
RCSIVPPHVLA
>WP_068374370.1 / Rhodococcus sp. EPR-157
FRSVVPPFLLE
>WP_068469330.1 / Parachlamydia sp. C2
CCYVIPSYIQE
>WP_068507943.1 / Leptolyngbya sp. O-77
RCSFIPPVIAE
>WP_069074322.1 / Nostoc sp. KVJ20
ICCIIPPHMLE
>WP_069315091.1 / Xenorhabdus hominickii
KSGIIPPSLLE
>WP_069315092.1 / Xenorhabdus hominickii
KYSLIPPFVLE
>WP_069885173.1 / Streptomyces luteocolor
FCTVVPPHVLD
>WP_069920216.1 / Streptomyces subrutilus
FCTVVPPHLLD
>WP_070194102.1 / Humibacillus sp. DSM 29435
LCTIIPPYLLE
>WP_070269093.1 / Duganella sp. HH101
TCFIISSRMLR
>WP_070883433.1 / Pseudomonas seleniipraecipitans
DRSVIPPYILD
>WP_071045342.1 / Microbacteriaceae bacterium
APGIVPPYLLA
>WP_071065531.1 / Frankia sp. NRRL B-16219
APCAVPPHILE
>WP_071216252.1 / Arthrobacter sp. UCD-GKA
RHHAVPPYLLV
>WP_071257606.1 / Curtobacterium
IRSVVPPYLLR
>WP_071265089.1 / Streptomyces sp. CC77
FCGIIPPHLLD
>WP_071366465.1 / Streptomyces sp. MUSC 93
VCTIVPPHIID
>WP_071367291.1 / Streptomyces sp. MUSC 93
FCTVVPPHVLD
>WP_071371057.1 / Streptomyces sp. MUSC 14
FCTIVPPHILD
>WP_071643246.1 / Microbacterium sp. AR7-10
HQGIVPGYLLA
>WP_071657838.1 / Streptomyces gilvigriseus
FCTIVPPHILE
>WP_071894417.1 / Neomicrococcus aestuarii
FCTVVPPYLLE
>WP_071962039.1 / Streptomyces cinnamoneus
LNCIIPPHLLD
>WP_071966592.1 / Streptomyces cinnamoneus
FCTIVPPHVLD
>WP_072483563.1 / Streptomyces atratus
FCTIVPPHVLD
>WP_072569322.1 / Enterobacter sp. SA187
LHSVIPPYILR
>WP_072680993.1 / Rhodococcus corynebacterioides
CPGVVPPYLLQ
>WP_072818537.1 / Halomonas ilicicola
RPGFMPPFILE
>WP_072930253.1 / Nissabacter archeti
PYSVIPPYILR
>WP_072990294.1 / Pseudozobellia thermophila
KCHIVPPHILE
>WP_073072380.1 / Phormidesmis priestleyi
ICCILPPYMTD
>WP_073618829.1 / Calothrix sp. HK-06
IYCVVPPHMLE
>WP_073643403.1 / Nostoc calcicola
LCCFVPPYIAD
>WP_073724538.1 / Streptomyces sp. TSRI0281
FCTIVPPHLLD
>WP_073793640.1 / Streptomyces uncialis
FCTVIPPHVLD
>WP_073832946.1 / Micromonospora sp. CB01531
LNCVTPPYILK
>WP_073916142.1 / Streptomyces sp. CB00455
FCTVVPPHVLE
>WP_073927621.1 / Streptomyces sp. CB03911
RCSIVPPYVLD
>WP_074012217.1 / Candidatus Sodalis sp. SoCistrobi
FASVIPPYLLE
>WP_074023173.1 / Xenorhabdus eapokensis
IYSLIPPFILE
>WP_074261181.1 / Agromyces cerinus
MQQIVPPYLLD
>WP_074309016.1 / Singulisphaera sp. GP187
ILCIVPPHILH
>WP_074700996.1 / Arthrobacter crystallopoietes
FCSIVPPYLLR
>WP_075016227.1 / Streptomyces rubidus
FCTIVPPHVLD
>WP_075563873.1 / Salinicola
FAGIMPPHVLE
>WP_075616767.1 / Rhizobium taibaishanense
YCQIIPEKVLI
>WP_075818820.1 / Serinicoccus sp. CNJ-927
RCTIIPGYLLA
>WP_075958428.1 / Ornithinimicrobium sp. CNJ-824
RCSIIPPHVLQ
>WP_076014335.1 / Pseudomonas sp. ATCC PTA-122608
CPGFIPPYILH
>WP_076079678.1 / Paenibacillus sp. FSL R7-0333
EEGFIPKFLLE
>WP_076262961.1 / Monashia flava
RCTIVPPYMLE
>WP_076522710.1 / Paracoccus saliphilus
INCIVPPHMLR
>WP_076683520.1 / Microbacterium sp. RU33B
MTSIVPPYLLV
>WP_076691360.1 / Microbacterium aurum
MHAIIPPYLLA
>WP_076701730.1 / Tersicoccus phoenicis
FCTIVPPYLLQ
>WP_076809153.1 / Brachybacterium sp. P6-10-X1
ICGIIPPHLLA
>WP_076818286.1 / Frankia asymbiotica
FCMFVPPHMLD
>WP_077053022.1 / Leifsonia sp. ALI-44-B
TYSIVPPYLLN
>WP_077183844.1 / Pseudomonas putida
LRSFIPPYILH
>WP_077488407.1 / Sinomonas mesophila
HHGAIPPYLLE
>WP_077800033.1 / Streptomyces sp. JHA26
VNCAIPPYILE
>WP_077967099.1 / Streptomyces tsukubensis
FCTIIPPHLLD
>WP_078004426.1 / Izhakiella australiensis
IRTVVPPYILN
>WP_078512393.1 / Streptomyces sp. CNH287
CCGIVPPHLLD
>WP_078515708.1 / Streptomyces sp. TAA040
HCTIVPPHLLD
>WP_078651738.1 / Streptomyces xylophagus
TSGVVPLALLE
>WP_078699865.1 / Aeromicrobium choanae
IRGIVPPYLLR
>WP_078901020.1 / Streptomyces yeochonensis
FCTIVPPHILD
>WP_079051717.1 / Streptomyces sp. FR-008
FCTIVPPHVLD
>WP_079062896.1 / Streptomyces griseoplanus
LCGILPPYILD
>WP_079132597.1 / Streptomyces nanshensis
FCTIIPPHLLD
>WP_079429176.1 / Streptomyces
INCIIPPYILE
>WP_079597654.1 / Arthrobacter
FCSIVPPYLLR
>WP_079629393.1 / Mycobacteroides abscessus
QRFIIPPAVLS
>WP_080737380.1 / Rhodococcus fascians
FHSVVPPFLLE
>WP_080869919.1 / Xanthomonas campestris
RAGILPPYLLD
>WP_081088851.1 / Agrobacterium vitis
YCQIIPEKVLI
>WP_081818106.1 / Caballeronia jiangsuensis
RCCIVPPHMLE
>WP_081882399.1 / Cryobacterium sp. MLB-32
FCGIAPPDLLA
>WP_081901907.1 / Lechevalieria aerocolonigenes
TCFILPAHLLI
>WP_081933813.1 / Massilia sp. 9096
CCFIIPPKMLR
>WP_082001176.1 / Methylibium sp. CF059
CCFIVPPEVLR
>WP_082007975.1 / Microbacterium mangrovi
IQCIIPPYMVD
>WP_082076669.1 / Microbacterium azadirachtae
HQGIVPSYLLA
>WP_082100513.1 / Lysinimicrobium aestuarii
VCTIVPDFMLE
>WP_082177718.1 / Arthrobacter sp. RIT-PI-e
HCGIVPPHLLT
>WP_082384058.1 / Methanosarcina flavescens
FCTFVPPFILE
>WP_082433484.1 / Flagellimonas eckloniae
IHCIMPPHMLE
>WP_082510031.1 / Leifsonia sp. Leaf325
HHSIVPPYLLA
>WP_082543116.1 / Microbacterium
HRGIVPPFLLR
>WP_082544622.1 / Rhodococcus
CQGVVPPYLLQ
>WP_082550141.1 / Nocardioides sp. Root122
RCTFIPPWLAE
>WP_082553241.1 / Phycicoccus sp. Root101
RCGIVPPYLLQ
>WP_082590160.1 / Agromyces sp. Soil535
HAAIVPPYLLA
>WP_082599574.1 / Nocardioides sp. Root151
IQCIVPPYMLE
>WP_082602386.1 / Nocardioides sp. Soil797
SCSIVPPYLLA
>WP_082847008.1 / Agromyces sp. NDB4Y10
RAGIVPPWLLL
>WP_083105168.1 / Streptomyces gilvosporeus
FCTVVPPHILS
>WP_083364520.1 / Microterricola viridarii
RCLIVPPYLLE
>WP_083393851.1 / Curtobacterium sp. MCBA15_012
FRSVVPPYLLQ
>WP_083401525.1 / Frankia
TPCALPPNILE
>WP_083521396.1 / Arthrobacter luteolus
SCSIVPPYLLA
>WP_083535177.1 / Chryseobacterium kwangjuense
FCSIVPPNVLS
>WP_083587031.1 / Agrococcus sp. Marseille-P2731
RHGIVPPYLLE
>WP_083701702.1 / Tersicoccus sp. Bi-70
VCSIVPPYLLR
>WP_083840159.1 / Brachybacterium paraconglomeratum
VHGIVPPHLLR
>WP_083843449.1 / Citricoccus sp. CH26A
RHCIVPPYMLE
>WP_083848049.1 / Arthrobacter sp. M2012083
MCSIVPPYMLR
>WP_083931234.1 / Kaistia granuli
ICQGVSPSVLS
>WP_083980178.1 / Actinomadura chibensis
RCHIVPPHMLE
>WP_084148470.1 / Brachybacterium phenoliresistens
HAGIVPPHLLE
>WP_084155240.1 / Agrococcus lahaulensis
RRGIVPPYLLE
>WP_084307866.1 / Pseudomonas flavescens
NSCLVPPYILD
>WP_084328291.1 / Intrasporangium oryzae
IQGIVPPHILE
>WP_084338005.1 / Pseudomonas indica
PAFVLPPYLLD
>WP_084380156.1 / Pseudomonas mucidolens
YQGFIPPYILH
>WP_084449868.1 / Janibacter indicus
RCSIVPPHVLA
>WP_084482399.1 / Nocardia amikacinitolerans
RNCIIPPYVLD
>WP_084572830.1 / Methylocapsa aurea
CCFIVPPEMLR
>WP_084614577.1 / Nakamurella lactea
HCGIVPPYLLA
>WP_084679031.1 / Methylocystis sp. ATCC 49242
FCSIIPPYIFT
>WP_084727106.1 / Rhodococcus yunnanensis
IRPVVPPFLLE
>WP_084876299.1 / Pantoea cypripedii
PYSVIPPYILR
>WP_085019178.1 / Cnuibacter physcomitrellae
RRHIVPPYLLA
>WP_085262644.1 / Mycolicibacter terrae
GCFIVPKDVLE
>WP_085315316.1 / Derxia lacustris
IFCILPPQVLD
>WP_085871028.1 / Nocardioides
SCRFVPPYLLR
>WP_086476710.1 / Arenibacter sp. AK53
KCSIVPPYILE
>WP_086572841.1 / Streptomyces alboverticillatus
FCTIIPPHVLD
>WP_086620377.1 / Kushneria konosiri
PYGVIPPHLLN
>WP_086669196.1 / Lentzea kentuckyensis
VCFILPTHVLL
>WP_086691184.1 / Streptomyces recifensis
PCAIVPPHLLN
>WP_086761418.1 / Nostoc
ICCVVPPHMLK
>WP_087028496.1 / Micrococcaceae
HCGIVPPHLLT
>XP_001217731.1 / Aspergillus terreus NIH2624
LCAFVPQYVLE
>XP_001267627.1 / Aspergillus fischeri NRRL 181
LCPIVPEYVLL
>XP_001395654.1 / Aspergillus niger CBS 513.88
TYTFIQPQILQ
>XP_001588442.1 / Sclerotinia sclerotiorum 1980 UF-70
FCSIVPPHVLK
>XP_001933847.1 / Pyrenophora tritici-repentis Pt-1C-BFP
ICGFVPPYILS
>XP_003046215.1 / [Nectria] haematococca mpVI 77-13-4
RCYIVPPHLLR
>XP_006669214.1 / Cordyceps militaris CM01
RCYIVPPHLLQ
>XP_006964230.1 / Trichoderma reesei QM6a
RCYIVPPHLFR
>XP_006967303.1 / Trichoderma reesei QM6a
RCYIIPPHLLK
>XP_007779232.1 / Coniosporium apollinis CBS 100218
ICGFVPPYVLE
>XP_007779841.1 / Coniosporium apollinis CBS 100218
ICGFVPPYILQ
>XP_007802268.1 / Endocarpon pusillum Z07020
VCSIIPPHMLA
>XP_007830485.1 / Pestalotiopsis fici W106-1
ICSVVPPYLLQ
>XP_007911925.1 / Phaeoacremonium minimum UCRPA7
ICAIVPPYLLN
>XP_008081562.1 / Glarea lozoyensis ATCC 20868
VCCIIPPPLLK
>XP_008599541.1 / Beauveria bassiana ARSEF 2860
RCYIVPPHLLQ
>XP_009224692.1 / Gaeumannomyces tritici R3-111a-1
RCYIVPQYLLR
>XP_011328472.1 / Fusarium graminearum PH-1
-MVAVPPHILR
>XP_013260821.1 / Exophiala aquamarina CBS 119918
ICGFVPPHVLE
>XP_013312323.1 / Exophiala xenobiotica
CCGIIPPHILE
>XP_013946442.1 / Trichoderma atroviride IMI 206040
RCFVVPPHLLK
>XP_013959170.1 / Trichoderma virens Gv29-8
RCYIVPPHLLK
>XP_014582741.1 / Metarhizium majus ARSEF 297
NCFIVPPHLLK
>XP_016236259.1 / Exophiala spinifera
MCHFVPAYILQ
>XP_016241820.1 / Exophiala spinifera
CCYIIPPHILK
>XP_016639321.1 / Scedosporium apiospermum
CCYVVPPYLLR
>XP_018126229.1 / Pseudogymnoascus verrucosus
TGHFVPAYIHK
>XP_018150130.1 / Pochonia chlamydosporia 170
HCFIVPPHLLK
>XP_018181027.1 / Purpureocillium lilacinum
PCFIVPPHLLR
>XP_018386027.1 / Alternaria alternata
ICGFVPPYILS
>XP_018401244.1 / Cyphomyrmex costatus
AQGIVPAYLLA
>XP_018663918.1 / Trichoderma gamsii
RCFIVPPHLLK
>XP_018704463.1 / Cordyceps fumosorosea ARSEF 2679
RCYIVPPHLLQ
